# Supplementary material for: Non-Invasive Early Molecular Detection of Gastric Cancers
Source: Cancers (Basel). 2020 Oct 7;12(10):2880. doi: 10.3390/cancers12102880 (PMC7600616; doi:10.3390/cancers12102880)
Supplement: Supplementary file 1 [file cancers-12-02880-s001.zip › Table S1.xlsx]

## Sheet: SearchResults
Table S1 Ongoing studies concerning the early molecular detection of GC.
	Title	Status	Study Results	Conditions	Interventions	Locations	URL
1	Proteiomic Fingerprints of Gastric Juice	Completed	Has Results	Gastric Cancer	Other: normal subject|Other: gastric cancer	Kaohsiung Veterans General Hospital, Kaohsiung, Taiwan	https://ClinicalTrials.gov/show/NCT00834236
2	The Value of TFF3 in Diagnosis of Gastric Cancer	Recruiting	No Results Available	Gastric Cancer	Diagnostic Test: Trefoil factor family 3 (TFF3),Pepsinogen 1(PG1)	Melouk Ahmed Mahmoud, Assiut, Egypt	https://ClinicalTrials.gov/show/NCT03894384
3	Glycans Bound to Serum Haptoglobin: a Novel Gastric Cancer Tumor Biomarker	Completed	No Results Available	Gastric Cancer	Procedure: Blood sample(10cc) collection	Samsung Medical Center, Seoul, Korea, Republic of	https://ClinicalTrials.gov/show/NCT02848066
4	Circulating Exosomes As Potential Prognostic And Predictive Biomarkers In Advanced Gastric Cancer Patients ("EXO-PPP Study")	Unknown status	No Results Available	Gastric Cancer		Medical oncology Department, Miguel Servet University Hospital, Zaragoza, Spain	https://ClinicalTrials.gov/show/NCT01779583
5	Use of Blood Biomarkers to Predict Gastric Cancer Risk	Completed	No Results Available	Stomach Neoplasm	Diagnostic Test: blood-based biomarkers analyses	National University Hospital, Singapore, Singapore, Singapore|Tan Tock Seng Hospital, Singapore, Singapore, Singapore	https://ClinicalTrials.gov/show/NCT04329299
6	Gastric Cancer Registry for Epidemiology and Molecular Risk Factor	Recruiting	No Results Available	Gastric Cancer		Seong Woo Jeon, Daegu, Korea, Republic of	https://ClinicalTrials.gov/show/NCT03046745
7	Role of Probe-based Confocal Laser Endomicroscopy Targeted Biopsy in the Molecular Study of Undifferentiated Gastric Cancer	Completed	No Results Available	Undifferentiated Gastric Cancer	Device: GastroFlex UHD, Cellvizio; Mauna Kea Technologies, Paris, France|Device: white light endoscopy (WLE)	Yonsei university of medical center, Seoul, Korea, Republic of	https://ClinicalTrials.gov/show/NCT02799420
8	Discovery and Validation of Plasma DNA Methylation Biomarker for Detection of Stomach Cancer	Completed	No Results Available	Stomach Cancer|Gastric Cancer		National Cancer Institute (NCI), Bethesda, Maryland, United States	https://ClinicalTrials.gov/show/NCT03076567
9	Molecular Evaluation of Neoadjuvant Chemotherapy for Locally Advanced Gastric Cancer	Unknown status	No Results Available	Gastric Cancer		Beijing Cancer Hospital, Beijing, Beijing, China	https://ClinicalTrials.gov/show/NCT03425058
10	Chromogranin A as Blood Marker in Cancer Patients	Recruiting	No Results Available	Gastric Neoplasms|Pancreatic Neoplasms|Small Intestinal Neoplasms|Colorectal Neoplasms	Diagnostic Test: BRAHMS CgA II KRYPTOR	Stanford University Medical Center, Palo Alto, California, United States|Mayo Clinic, Rochester, Minnesota, United States|The University of Texas MD Anderson Cancer Center, Houston, Texas, United States	https://ClinicalTrials.gov/show/NCT03817866
11	Gastric Cancer Precursor Lesions (GCPL) Study	Completed	No Results Available	Intestinal Metaplasia|Gastric Cancer		Pontificia Universidad Catolica, Santiago, Chile	https://ClinicalTrials.gov/show/NCT03188406
12	Predictive Value of Progastrin Titer at Diagnosis and of Progastrin Kinetics During Treatment in Cancer Patients	Recruiting	No Results Available	Cancer|Breast Cancer|Gastric Cancer|Renal Cancer|Prostate Cancer|Melanoma|Lung Cancer|Hepatocellular Cancer|Colorectal Cancer|Head and Neck Cancer|Pancreatic Cancer|Ovarian Cancer|Glioblastoma|Endometrial Cancer|Bladder Cancer|Esophageal Cancer|B-cell Lymphoma	Other: Blood draws	Service de NEURO-ONCOLOGIE du Groupement Hospitalier EST, Bron, France|Service d'ONCOLOGIE DIGESTIVE et HEPATOLOGIE de l'hﾃｴpital de la Croix-Rousse, Lyon, France|Service d'ONCOLOGIE DIGESTIVE et HEPATOLOGIE de l'Hﾃｴpital E. Herriot, Lyon, France|Service d'Oto-Rhino-Laryngologie de l'Hﾃｴpital de la Croix-Rousse, Lyon, France|Service d'Urologie de l'Hﾃｴpital E. Herriot, Lyon, France|Service de Gyn…	https://ClinicalTrials.gov/show/NCT03787056
13	64Cu DOTA-Trastuzumab PET/CT in Studying Patients With Gastric Cancer	Active, not recruiting	Has Results	Adenocarcinoma of the Gastroesophageal Junction|Diffuse Adenocarcinoma of the Stomach|Intestinal Adenocarcinoma of the Stomach|Mixed Adenocarcinoma of the Stomach|Recurrent Gastric Cancer|Stage IA Gastric Cancer|Stage IB Gastric Cancer|Stage IIA Gastric Cancer|Stage IIB Gastric Cancer|Stage IIIA Gastric Cancer|Stage IIIB Gastric Cancer|Stage IIIC Gastric Cancer|Stage IV Gastric Cancer	Radiation: copper Cu 64-DOTA-trastuzumab|Device: positron emission tomography|Other: laboratory biomarker analysis|Procedure: Computed Tomography	City of Hope Medical Center, Duarte, California, United States	https://ClinicalTrials.gov/show/NCT01939275
14	Gastropanel for Gastric Atrophy and Cancer Risk Assessment	Unknown status	No Results Available	Gastritis, Atrophic|Stomach Neoplasms	Procedure: GastroPanel test|Procedure: Gastroscopy	Homerton University Hospital, London, Hackney, United Kingdom	https://ClinicalTrials.gov/show/NCT02114411
15	Volatiles in Breath and Headspace Analysis - Diagnostic Markers	Enrolling by invitation	No Results Available	Tuberculosis|Gastric Cancer|Peptic Ulcer|Atrophic Gastritis|Intestinal Metaplasia|Gastric Dysplasia|Colorectal Cancer|Colorectal Polyp|Colorectal Adenoma|Pancreatic Cancer|Pancreatitis, Chronic|Liver Cancer|Liver Cirrhosis|Flu, Human|Other Infectious Diseases|Inflammatory Bowel Diseases	Diagnostic Test: VOC detection in breath and in skin headspace|Diagnostic Test: Breath sampling|Procedure: Upper endoscopy with biopsies|Procedure: Colonoscopy with biopsies|Procedure: Whole blood/ Plasma / serum sampling|Diagnostic Test: Faecal sampling|Procedure: Histological examination of surgical specimen|Diagnostic Test: Headspace analysis for biological material	University of Latvia, Riga, Latvia	https://ClinicalTrials.gov/show/NCT03228095
16	Identifying Saliva Markers of Patients With Stomach, Colorectal (Including Pre-cancer Polyp) and Pancreatic Cancers	Unknown status	No Results Available	Gastric Cancer|Colorectal Cancer and Pre-cancer Polyps|Pancreatic Cancer	Other: Salivary samples	Hadassah Medical Organization, Jerusalem, Israel	https://ClinicalTrials.gov/show/NCT01675258
17	Gastrointestinal Biomarkers in Tissue and Biological Fluid Samples From Patients and Healthy Participants	Recruiting	No Results Available	Colorectal Cancer|Esophageal Cancer|Gastric Cancer|Pancreatic Cancer|Precancerous Condition	Genetic: protein analysis|Genetic: proteomic profiling|Other: biologic sample preservation procedure|Other: laboratory biomarker analysis|Other: medical chart review|Procedure: diagnostic colonoscopy|Procedure: diagnostic endoscopic procedure|Procedure: diagnostic endoscopic surgery|Procedure: diagnostic surgical procedure|Procedure: endoscopic surgery|Procedure: screening colonoscopy	Vanderbilt-Ingram Cancer Center - Cool Springs, Nashville, Tennessee, United States|Vanderbilt-Ingram Cancer Center at Franklin, Nashville, Tennessee, United States|Veterans Affairs Medical Center - Nashville, Nashville, Tennessee, United States|Vanderbilt-Ingram Cancer Center, Nashville, Tennessee, United States	https://ClinicalTrials.gov/show/NCT00899626
18	Evaluation of NETs in Patients With Solid Cancers Associated With a High Risk of Venous Thromboembolic Events	Recruiting	No Results Available	Pancreatic Cancer|Gastric Cancer|Colorectal Cancer		Ambroise Pare Hospital, Boulogne-Billancourt, Haut De Seine, France	https://ClinicalTrials.gov/show/NCT04294589
19	CureOne Registry: Advanced Malignancy or Myelodysplasia, Tested by Standard Sequencing and Treated by Physician Choice	Terminated	No Results Available	Neoplasms|Lung Neoplasms|Colon Neoplasms|Breast Neoplasms|Pancreatic Neoplasms|Prostate Neoplasms|Kidney Neoplasms|Liver Neoplasms|Rectal Neoplasms|Hematologic Neoplasms|Multiple Myeloma|Myelodysplastic Syndromes|Ovarian Neoplasms|Bladder Neoplasms|Testicular Neoplasms|Endometrial Neoplasms|Brain Neoplasms|Biliary Tract Neoplasms|Head and Neck Neoplasms|Uterine Cervical Neoplasms|Skin Neoplasms|M…	Other: Provider determined	Teton Cancer Institute, Idaho Falls, Idaho, United States	https://ClinicalTrials.gov/show/NCT02900248
20	PAN-study: Pan-Cancer Early Detection Study (PAN)	Recruiting	No Results Available	Gastric Cancer|Esophageal Cancer|Liver Cancer	Device: ReCIVA|Device: CASPER	Cambridge University Hospital NHS, Cambridge, United Kingdom	https://ClinicalTrials.gov/show/NCT03756597
21	Blood Sample Collection to Evaluate Biomarkers in Subjects With Untreated Solid Tumors	Recruiting	No Results Available	Breast Cancer|Lung Cancer|Colorectal Cancer|Prostate Cancer|Bladder Cancer|Uterine Cancer|Kidney Cancer|Renal Pelvis Cancer|Pancreatic Cancer|Liver Cancer|Stomach Cancer|Ovarian Cancer|Esophageal Cancer	Other: Blood Sample Collection	Mayo Clinic Hospital, Phoenix, Arizona, United States|Scottsdale Medical Imaging Research, Scottsdale, Arizona, United States|Arizona Clinical Research Center, Inc., Tucson, Arizona, United States|Urological Associates of Southern Arizona, PC, Tucson, Arizona, United States|Mercy Research-Fort Smith, Fort Smith, Arkansas, United States|Genesis Cancer Center, Hot Springs, Arkansas, United States|N…	https://ClinicalTrials.gov/show/NCT03662204
22	EsophaCap for the Detection of Early Esophageal Carcinoma	Recruiting	No Results Available	Barrett Esophagus|Esophageal Cancer|Gastric Cancer		Bayview Medical Center, Baltimore, Maryland, United States|Johns Hopkins Hospital, Baltimore, Maryland, United States	https://ClinicalTrials.gov/show/NCT04214119
23	Biomoleculars Markers of Sensitivity to Pre- and Post-operative Chemotherapy of Gastric and Cardia Adenocarcinomas: a Pilot Study	Recruiting	No Results Available	Gastric and Cardia Adenocarcinomas	Procedure: Biopsy	University Hospital, Strasbourg, france, Strasbourg, France	https://ClinicalTrials.gov/show/NCT02491840
24	The Master Registry of Oncology Outcomes Associated With Testing and Treatment	Not yet recruiting	No Results Available	Adenocarcinoma|Adenocystic Carcinoma|Anal Cancer|Appendix Cancer|Brain Tumor|Glioblastoma|Astrocytoma|Bile Duct Cancer|Cholangiocarcinoma|Bladder Cancer|Bone Cancer|Synovial Sarcoma|Chondrosarcoma|Liposarcoma|Sarcoma, Kaposi|Sarcoma,Soft Tissue|Sarcoma|Osteosarcoma|CNS Cancer|Brain Stem Neoplasms|Breast Cancer|Cervical Cancer|Colorectal Cancer|Rectal Cancer|Colon Cancer|Esophageal Cancer|Esophagu…	Diagnostic Test: Biomarker Testing (L)|Drug: Systemic Treatment (T)|Other: Patient Reported Outcomes (P)		https://ClinicalTrials.gov/show/NCT04028479
25	Predictors of Tumor Response and of Radiation Therapy Side Effects in Patients With Gastrointestinal Cancers	Terminated	No Results Available	Esophageal Cancer|Stomach Cancer|Pancreatic Cancer		National Institutes of Health Clinical Center, 9000 Rockville Pike, Bethesda, Maryland, United States	https://ClinicalTrials.gov/show/NCT01445327
26	Novel Endoscopic Imaging Methods for the Evaluation of Blood Vessels in Gastrointestinal Cancers	Unknown status	No Results Available	Gastric Cancer|Colorectal Cancer|Gastrointestinal Neoplasms	Procedure: Magnification endoscopy with narrow band imaging|Device: Probe based confocal laser endomicroscopy	Research Center of Gastroenterology and Hepatology, University of Medicine and Pharmacy, Craiova, Romania	https://ClinicalTrials.gov/show/NCT02672774
27	Study on the Adverse Drug Reactions (ADRs) of Apatinib and Their Biomarker Correlations	Recruiting	No Results Available	Stage IV Cancer	Drug: apatinib	Sun Yat-sen University Cancer Center, GuangZhou, Guangdong, China	https://ClinicalTrials.gov/show/NCT03475589
28	Study For Patients With Untreated Gastric Cancer Who Will Receive Capecitabine And Lapatinib	Completed	Has Results	Neoplasms, Gastrointestinal Tract	Drug: Lapatinib and Capecitabine	GSK Investigational Site, Loma Linda, California, United States|GSK Investigational Site, Los Angeles, California, United States|GSK Investigational Site, Washington, District of Columbia, United States|GSK Investigational Site, Shreveport, Louisiana, United States|GSK Investigational Site, Ann Arbor, Michigan, United States|GSK Investigational Site, Southgate, Michigan, United States|GSK Investi…	https://ClinicalTrials.gov/show/NCT00526669
29	Comparing the Diagnostic Role of PET/MRI and of PET/CT Among Patients With Gastric Cancer	Unknown status	No Results Available	Gastric Cancer Stage	Device: PET/MRI|Device: PET/CT		https://ClinicalTrials.gov/show/NCT03015298
30	Screening of Gastric Cancer Via Breath Volatile Organic Compounds by Hybrid Sensing Approach	Not yet recruiting	No Results Available	Gastric Cancer|Atrophic Gastritis|Gastric Dysplasia|H.Pylori Infection	Device: Breath sampling for VOC detection|Procedure: Surgery material collection for VOC headspace analysis|Diagnostic Test: Upper endoscopy|Diagnostic Test: Microbiota testing	A.C.Camargo Cancer Center, Sﾃ｣o Paulo, Brazil|Pontificia Universidad Catolica de Chile, Santiago, Chile|Centro Javeriano de Oncologﾃｭa, San Ignacio University Hospital, Bogotﾃ｡, Colombia|Institute of Clinical and Preventive Medicine, University of Latvia, Riga, Latvia|National Cancer Institute of Ukraine, Kiev, Ukraine	https://ClinicalTrials.gov/show/NCT04022109
31	Therapeutic Individualization for Patients With Locally Advanced Gastric and Gastroesophageal Cancer	Completed	No Results Available	Gastric Cancer|Effects of Chemotherapy|Surgery		Clinica Universidad de Navarra, Pamplona, Navarra, Spain	https://ClinicalTrials.gov/show/NCT02454673
32	Evaluation of Respiratory Motion-Corrected Cone-Beam CT in Radiation Treatment of Thoracic and Abdominal Cancers	Completed	No Results Available	Gastric Cancer|Lung Cancer	Procedure: respiration correlated CT scan	Memorial Sloan Kettering Cancer Center, New York, New York, United States	https://ClinicalTrials.gov/show/NCT01213004
33	Neo-adjuvant Chemotherapy in Locally Advanced Gastric Cancer	Completed	Has Results	Stage T3-4NxM0 Gastric Cancer	Drug: Docetaxel|Drug: Capecitabine	Johns Hopkins Singapore International Medical Center, Singapore, Singapore	https://ClinicalTrials.gov/show/NCT00414271
34	Pre-Operative Or Peri-Operative Dox Regimen In Patients With Locally Advanced Resectable Gastric Cancer	Completed	No Results Available	Gastric Cancer|Locally Advanced Malignant Neoplasm	Other: DOX 4 cycles - Surgery|Other: DOX 2 cycles - Surgery - DOX 2 cycles	Azienda Ospedaliero - Universitaria Ospedali Riuniti Umberto I - GM Lancisi, Ancona, AN, Italy|USL 8 Arezzo - Presidio Ospedaliero Zona Casentino - Ospedale di Bibbiena, Bibbiena, AR, Italy|USL 8 Arezzo - Ospedale "Santa Maria alla Gruccia", Valdarno (Montevarchi), AR, Italy|UO Oncologia , Spedali Civili di Brescia, Brescia, BS, Italy|Ospedale Bufalini, Cesena, FC, Italy|UO oncologia medica IRCCS…	https://ClinicalTrials.gov/show/NCT01876927
35	Effect of Imatinib on Bone Metabolism in Patients With Chronic Myelogenous Leukemia or Gastrointestinal Stromal Tumors	Completed	No Results Available	Gastric Cancer|Leukemia|Chronic Myelogenous Leukemia	Other: blood test, urine test, and bone density x-ray.	Memorial Sloan-Kettering Cancer Center, New York, New York, United States	https://ClinicalTrials.gov/show/NCT00580281
36	Long-term Follow-up Prognosis of Atrophic Gastritis After 3 Years	Completed	No Results Available	Gastric Neoplasm|Gastric Cancer|Gastric Adenoma|Gastric Atrophy|Intestinal Metaplasia		Konkuk University Medical Center, Seoul, Korea, Republic of|Konkuk University Medical Center, Seoul, Korea, Republic of	https://ClinicalTrials.gov/show/NCT01824953
37	Celecoxib/Oxaliplatin/Capecitabine for Gastric/Gastroesophageal Junction Carcinoma	Terminated	No Results Available	Gastric Carcinoma|Gastroesophageal Junction Carcinoma	Drug: Oxaliplatin|Drug: Capecitabine|Drug: Celecoxib	Chao Family Comprehensive Cancer Center, Orange, California, United States	https://ClinicalTrials.gov/show/NCT00256321
38	Endomicroscopy and Gastric MALT-lymphoma	Completed	No Results Available	MALT-lymphoma	Procedure: Confocal laser endomicroscopy|Device: Confocal Laser Endomicroscope	Medical University of Vienna, Department of Internal Medicine III, Division of Gastroenterology and Hepatology, Vienna, Austria	https://ClinicalTrials.gov/show/NCT01583699
39	7-Hydroxystaurosporine and Irinotecan Hydrochloride in Treating Patients With Metastatic or Unresectable Solid Tumors or Triple Negative Breast Cancer (Currently Accruing Only Triple-negative Breast Cancer Patients Since 6/8/2007)	Completed	No Results Available	Advanced Adult Primary Liver Cancer|Carcinoma of the Appendix|Estrogen Receptor-negative Breast Cancer|Extensive Stage Small Cell Lung Cancer|Gastrointestinal Stromal Tumor|HER2-negative Breast Cancer|Metastatic Gastrointestinal Carcinoid Tumor|Ovarian Sarcoma|Ovarian Stromal Cancer|Progesterone Receptor-negative Breast Cancer|Recurrent Adenoid Cystic Carcinoma of the Oral Cavity|Recurrent Adult …	Drug: 7-hydroxystaurosporine|Drug: irinotecan hydrochloride|Other: diagnostic laboratory biomarker analysis	University of Virginia, Charlottesville, Virginia, United States	https://ClinicalTrials.gov/show/NCT00031681
40	Trial of Cytoreductive Surgery and HIPEC in Patients With Primary and Secondary Peritoneal Cancers	Recruiting	No Results Available	Stomach Cancer|Colorectal Cancer|Appendiceal Cancer|Ovarian Cancer|Uterine Cancer|Cervical Cancer|Fallopian Tube Cancer|Primary Peritoneal Carcinoma	Device: HIPEC|Drug: Mitomycin c|Drug: CDDP 50|Drug: CDDP 75|Drug: Doxorubicin	Holy Name Medical Center, Teaneck, New Jersey, United States	https://ClinicalTrials.gov/show/NCT03604653
41	Comparison of Tumor Efficacy Safety in Laparoscopic Resection of Gastrointestinal Stromal Tumors Between Favorable and Unfavorable Site	Enrolling by invitation	No Results Available	GIST of Stomach|Gastric Cancer|Surgery|Complication	Procedure: Laparoscopic resection	Fujian Medical University Union Hospital, Fuzhou, Fujian, China	https://ClinicalTrials.gov/show/NCT03716089
42	Validation of MMS Test for Cancer Monitoring	Terminated	No Results Available	Colo-rectal Cancer|Stomach Cancer|Melanoma|Sarcoma		HELIOS Klinikum Berlin-Buch, Klinik fﾃｼr Interdisziplinﾃ､re Onkologie, Berlin, Germany	https://ClinicalTrials.gov/show/NCT02113683
43	Volatile Markers in Digestive Cancer	Completed	No Results Available	Colorectal Cancer|Colorectal Adenoma|Gastric Cancer|Peptic Ulcer Disease|Atrophic Gastritis|Intestinal Metaplasia|H.Pylori Infection|Normal Control|Average-risk General Population	Procedure: Breath sampling for volatile marker detection|Procedure: Upper endoscopy with biopsies|Procedure: Colonoscopy with biopsies or lesion removal when required|Procedure: Plasma/serum sampling|Procedure: Faecal sample acquisition|Procedure: Histological evaluation of the surgery material	University of Latvia, Riga, Latvia|Lithuanian University of Health Sciences, Kaunas, Lithuania	https://ClinicalTrials.gov/show/NCT02332213
44	The GAstric Precancerous Conditions Study	Recruiting	No Results Available	Gastric Cancer|Intestinal Metaplasia of Gastric Mucosa|Helicobacter Pylori Infection|Atrophic Gastritis		Stanford University, Stanford, California, United States	https://ClinicalTrials.gov/show/NCT04191551
45	FAZA PETMRI Gastro-Oesophageal Study	Not yet recruiting	No Results Available	Metastasized Gastro-Oesophageal Cancer	Diagnostic Test: FAZA PET/MRI scan		https://ClinicalTrials.gov/show/NCT04560036
46	Characterization of Circulating Tumor Cells Captured by c-MET (CTC-MET)	Completed	No Results Available	Prostate Cancer|Renal Cell Carcinoma|Bladder Cancer|Colorectal Cancer|Gastric Cancer|Pancreatic Cancer|Non-small Cell Lung Cancer|Advanced MET Amplified Solid Tumor	Device: Mesenchymal-marker based ferrofluid (c-MET)|Device: Epithelial cell adhesion molecule (EpCAM) ferrofluid	Duke University Medical Center, Durham, North Carolina, United States	https://ClinicalTrials.gov/show/NCT02080650
47	Venous Thromboembolism and Haemostatic Disturbances in Patients With Upper Gastrointestinal Cancer	Completed	No Results Available	Thrombosis|Deep Venous Thrombosis|Pulmonary Embolism|Venous Thromboembolism|Pancreas Cancer|Esophagus Cancer|Gastric Cancer		Department of Surgical Gastroenterology, Aalborg Hospital, Aalborg, Region north, Denmark	https://ClinicalTrials.gov/show/NCT00660205
48	Paclitaxel and Carboplatin in Treating Patients With Metastatic or Recurrent Solid Tumors and HIV Infection	Terminated	No Results Available	HIV Infection|Recurrent Anal Cancer|Recurrent Breast Cancer|Recurrent Esophageal Cancer|Recurrent Gastric Cancer|Recurrent Metastatic Squamous Neck Cancer With Occult Primary|Recurrent Non-small Cell Lung Cancer|Recurrent Ovarian Epithelial Cancer|Recurrent Salivary Gland Cancer|Recurrent Squamous Cell Carcinoma of the Hypopharynx|Recurrent Squamous Cell Carcinoma of the Larynx|Recurrent Squamous…	Drug: vorinostat|Other: diagnostic laboratory biomarker analysis|Other: pharmacological study|Drug: carboplatin|Drug: paclitaxel	UC San Diego Moores Cancer Center, La Jolla, California, United States|UCLA Center for Clinical AIDS Research and Education, Los Angeles, California, United States|Lombardi Comprehensive Cancer Center at Georgetown University, Washington, District of Columbia, United States|University of Miami Miller School of Medicine-Sylvester Cancer Center, Miami, Florida, United States|John H. Stroger Jr. Hos…	https://ClinicalTrials.gov/show/NCT01249443
49	Study of Everolimus Treatment in Newly-diagnosed Patients With Advanced Gastrointestinal Neuroendocrine Tumors	Terminated	No Results Available	Gastrointestinal Tumors|Pancreatic Tumors|Gastrointestinal Neuroendocrine Tumors|Pancreatic Neuroendocrine Tumors	Drug: Everolimus	2nd Dept of Internal Medicine, Agios Savvas Cancer Hospital, Athens, Greece|Dept of Medical Oncology, 251 General Airforce Hospital, Athens, Greece|2nd Dept of Internal Medicine, General Hospital of Athens "Hippokratio", Athens, Greece|2nd Dept of Internal Medicine, Propaedeutic, University Hospital "Attikon", Athens, Greece|4th Dept of Internal Medicine, University Hospital "Attiko", Athens, Gre…	https://ClinicalTrials.gov/show/NCT01648465
50	Diagnosis of Gastric Lesions From Exhaled Breath and Saliva	Completed	No Results Available	Stomach Diseases		Department of Oncology, The First Affiliated Hospital of Anhui Medical University, Hefei, Anhui, China|Faculty of Medicine, University of Latvia, Riga, Latvia	https://ClinicalTrials.gov/show/NCT01420588
51	Collection of Biospecimen & Clinical Information in Patients w/ Gastrointestinal Cancers	Withdrawn	No Results Available	Gastrointestinal Neoplasms|Gynecologic Cancers|Gynecologic Cancers Cervical Cancer|Gastric (Stomach) Cancer|Gastro-Esophageal(GE) Junction Cancer|Gastrointenstinal Stromal Tumor (GIST)|Colon/Rectal Cancer|Colon/Rectal Cancer Colon Cancer|Colon/Rectal Cancer Rectal Cancer|Colon/Rectal Cancer Anal Cancer|Anal Cancer|Hepatobiliary Cancers|Hepatobiliary Cancers Liver|Pancreatic Cancer	Procedure: Blood Draw|Procedure: Frozen Tumor Specimens	Stanford University School of Medicine, Stanford, California, United States	https://ClinicalTrials.gov/show/NCT01031056
52	Stomach and Esophageal Cancers in Northern Iran	Active, not recruiting	No Results Available	Esophageal Cancer		Digestive Disease Research Center, Tehran University of Medical Sciences, Tehran, Iran, Islamic Republic of	https://ClinicalTrials.gov/show/NCT00339742
53	PeRioperative Study of Exercise Training in Patients With Operable Cancer of the Gastroesophageal Junction	Completed	No Results Available	Gastro-esophageal Cancer	Behavioral: Aerobic and Resistance Exercise Training	Rigshospitalet, Copenhagen, Denmark	https://ClinicalTrials.gov/show/NCT02722785
54	In Vivo Assessment of Hypoxia in Gastro-intestinal Cancer Using 18F-HX4-PET: an Optimization and Reproducibility Study	Completed	No Results Available	Pancreatic Cancer|Esophageal Cancer|Rectal Cancer	Drug: [F-18]HX4	Academic Medical Center, Amsterdam, Netherlands	https://ClinicalTrials.gov/show/NCT01995084
Ongoing studies concerning the early molecular detection of GC are summarized.
